# Supplementary material for: Quantitative Risk Evaluation of Antimicrobial-Resistant Vibrio parahaemolyticus Isolated from Farmed Grey Mullets in Singapore
Source: Pathogens. 2023 Jan 5;12(1):93. doi: 10.3390/pathogens12010093 (PMC9867465; doi:10.3390/pathogens12010093)
Supplement: Supplementary file 1 [file pathogens-12-00093-s001.zip]

Archive with 1 entries (1 files):
- pathogens-2108238-supplementary.pdf
